# Supplementary material for: BRS1 Function in Facilitating Lateral Root Emergence in Arabidopsis
Source: Int J Mol Sci. 2017 Jul 18;18(7):1549. doi: 10.3390/ijms18071549 (PMC5536037; doi:10.3390/ijms18071549)
Supplement: Supplementary file 1 [file ijms-18-01549-s001.zip]

Archive with 2 entries (2 files):
- ijms-202463-supp.pdf
- supplementay 1.avi
